# Supplementary material for: A Functional Data Analysis-Based Framework for Modeling and Multi-Objective Optimization of Sustained-Release Drug Delivery Systems
Source: Pharmaceutics. 2026 Jun 21;18(6):756. doi: 10.3390/pharmaceutics18060756 (PMC13307162; doi:10.3390/pharmaceutics18060756)
Supplement: Supplementary file 1 [file pharmaceutics-18-00756-s001.zip]

Archive with 1 entries (1 files):
- pharmaceutics-4349168-supplementary.pdf
